# Supplementary material for: Preoperative plasma fibrinogen combined with the platelet-to-lymphocyte ratio (F-PLR) serves as a prognostic indicator in patients with non-small cell lung cancer
Source: Front Oncol. 2025 Oct 31;15:1587443. doi: 10.3389/fonc.2025.1587443 (PMC12615183; doi:10.3389/fonc.2025.1587443)
Supplement: Supplementary file 1 [file DataSheet1.xlsx]

## Sheet: Sheet1
State	TIME（Months）	Smoking	Sex	Age(Years)	Adjuvant therapy	Pathological stage	Tumor location	Histological subtype	Resection type	BMI	FIB	PLR	F-PLR
survival	38	No	Female	43	No	I	Lower lobe of the left lung	Adenocarcinoma	Wedge resection	25.72	2.37	479.63	1
survival	53	No	Female	50	No	II	Upper lobe of the right lung	Adenocarcinoma	Lobectomy	23.33	3.68	473.33	1
survival	47	No	Female	70	Yes	II	Upper lobe of the left lung	SqCC	Lobectomy	25.64	3.29	463.42	1
survival	48	No	Female	58	No	I	Upper lobe of the left lung	Adenocarcinoma	Wedge resection	29.02	4.3	449.3	2
survival	45	No	Female	68	Yes	I	Upper lobe of the right lung	Adenocarcinoma	Lobectomy	27.55	3.14	415.77	1
death	38	Yes	Male	71	Yes	II	Lower lobe of the left lung	Adenocarcinoma	Lobectomy	19.14	3.29	365.82	1
survival	51	Yes	Male	70	No	I	Upper lobe of the right lung	Adenocarcinoma	Wedge resection	31.49	3.48	319.09	1
survival	54	No	Female	83	No	II	Lower lobe of the left lung	Adenocarcinoma	Lobectomy	22.65	3.06	316.96	1
survival	56	No	Female	57	No	II	Upper lobe of the right lung	Adenocarcinoma	Wedge resection	25.16	2.45	316.52	1
death	35	No	Female	59	Yes	IIIA	Lower lobe of the left lung	SqCC	Lobectomy	26.78	3.15	315.45	1
survival	50	No	Male	75	No	I	Upper lobe of the left lung	Adenocarcinoma	Lobectomy	27.17	3.1	313.05	1
survival	43	No	Female	57	No	II	Middle lobe of the right lung	Others	Lobectomy	30.39	2.17	306.43	1
survival	54	Yes	Male	74	No	I	Lower lobe of the left lung	Adenocarcinoma	Segmental lung resection	25.71	3.61	306.17	1
survival	54	No	Female	57	No	II	Middle lobe of the right lung	Adenocarcinoma	Lobectomy	20.42	3.15	302.87	1
survival	39	No	Male	59	Yes	II	Upper lobe of the left lung	SqCC	Wedge resection	29.29	7.15	295.88	2
death	16	No	Male	70	Yes	IIIA	Lower lobe of the left lung	Adenocarcinoma	Wedge resection	22.04	4.54	294.65	2
death	58	No	Male	66	Yes	IIIA	Upper lobe of the right lung	Adenocarcinoma	Lobectomy	23.19	4.32	294.52	2
survival	54	No	Male	55	No	II	Middle lobe of the right lung	Adenocarcinoma	Wedge resection	24.63	2.61	293.46	1
death	16	No	Female	65	Yes	II	Middle lobe of the right lung	Adenocarcinoma	Lobectomy	29	2.44	290.57	1
death	53	No	Female	68	Yes	I	Upper lobe of the right lung	SqCC	Lobectomy	22.79	4.08	287.67	2
death	35	Yes	Male	50	Yes	II	Lower lobe of the right lung	Adenocarcinoma	Wedge resection	24.79	5.58	286.52	2
survival	57	No	Female	79	No	II	Lower lobe of the left lung	Adenocarcinoma	Lobectomy	25.09	3.4	285.43	1
survival	48	No	Male	64	No	I	Lower lobe of the right lung	Adenocarcinoma	Lobectomy	26.06	3.07	285	1
death	45	No	Male	61	Yes	II	Upper lobe of the left lung	Adenocarcinoma	Wedge resection	25.82	3.2	284.63	1
survival	53	No	Female	65	No	I	Upper lobe of the right lung	Adenocarcinoma	Lobectomy	27.34	3.35	283.4	1
survival	61	No	Female	64	Yes	I	Lower lobe of the right lung	SqCC	Lobectomy	29.6	3.65	280.57	1
survival	39	No	Male	48	No	I	Lower lobe of the left lung	SqCC	Lobectomy	27.14	4.31	279.42	2
survival	54	No	Female	72	No	I	Lower lobe of the right lung	Adenocarcinoma	Lobectomy	26.09	2.72	278.57	1
survival	51	No	Female	66	No	I	Lower lobe of the left lung	Adenocarcinoma	Wedge resection	24.02	3.82	276.97	1
death	44	No	Female	56	No	IIIA	Upper lobe of the left lung	Adenocarcinoma	Segmental lung resection	23.16	4.73	276.62	2
survival	46	No	Female	57	Yes	II	Upper lobe of the right lung	Adenocarcinoma	Lobectomy	20.72	3.82	274.95	1
death	40	Yes	Male	60	Yes	IIIA	Lower lobe of the right lung	Adenocarcinoma	Wedge resection	23.27	3.68	274.77	1
death	33	No	Male	67	Yes	IIIA	Upper lobe of the left lung	Adenocarcinoma	Lobectomy	25.95	2.73	273.65	1
survival	49	Yes	Male	67	No	I	Upper lobe of the right lung	Adenocarcinoma	Lobectomy	25.01	3.2	273.4	1
survival	58	No	Male	75	No	I	Lower lobe of the left lung	Adenocarcinoma	Wedge resection	25.39	2.45	271.58	1
survival	53	Yes	Male	53	Yes	I	Lower lobe of the left lung	Adenocarcinoma	Lobectomy	24.64	4.48	269.7	1
death	34	No	Female	55	Yes	I	Lower lobe of the right lung	Adenocarcinoma	Lobectomy	20.55	4.07	269.68	2
survival	47	No	Female	72	No	II	Middle lobe of the right lung	Adenocarcinoma	Lobectomy	27.01	3.4	268.51	1
survival	51	No	Female	64	No	II	Upper lobe of the left lung	Adenocarcinoma	Lobectomy	25.8	3.43	268.23	1
survival	59	Yes	Male	61	No	II	Upper lobe of the right lung	Adenocarcinoma	Lobectomy	25.56	2.74	267.35	1
survival	51	No	Female	67	No	II	Upper lobe of the right lung	Adenocarcinoma	Lobectomy	29.17	3.82	266.97	1
death	21	Yes	Male	71	Yes	II	Upper lobe of the right lung	SqCC	Lobectomy	20.84	7.77	266.83	2
death	39	No	Male	58	Yes	I	Upper lobe of the right lung	Adenocarcinoma	Lobectomy	26.85	3.31	266.45	1
death	51	Yes	Male	65	No	I	Upper lobe of the right lung	Adenocarcinoma	Segmental lung resection	26.85	2.54	266.12	1
survival	56	No	Male	72	No	I	Lower lobe of the left lung	Adenocarcinoma	Lobectomy	26.99	2.76	265.6	1
death	11	Yes	Male	54	Yes	IIIA	Lower lobe of the right lung	Adenocarcinoma	Wedge resection	26.01	4.26	265.54	2
death	40	Yes	Male	63	Yes	IIIA	Upper lobe of the left lung	Adenocarcinoma	Lobectomy	20.28	2.92	264.71	1
death	41	No	Female	69	Yes	IIIA	Middle lobe of the right lung	Adenocarcinoma	Lobectomy	30.8	3.65	263.94	1
death	20	No	Male	49	Yes	IIIA	Lower lobe of the left lung	Adenocarcinoma	Segmental lung resection	24.05	2.72	263.94	1
survival	54	No	Female	53	No	I	Upper lobe of the left lung	SqCC	Lobectomy	23.32	3.63	263.15	1
survival	50	Yes	Male	76	Yes	I	Upper lobe of the left lung	Adenocarcinoma	Lobectomy	22.85	2.9	262.68	1
death	42	Yes	Male	58	No	II	Lower lobe of the right lung	Adenocarcinoma	Lobectomy	17.81	6.8	262.62	2
survival	42	No	Female	74	No	I	Upper lobe of the right lung	Adenocarcinoma	Lobectomy	27.47	3.1	261.67	1
survival	44	No	Male	56	No	I	Upper lobe of the left lung	Adenocarcinoma	Lobectomy	27.48	3.87	261.51	1
survival	44	No	Male	68	No	I	Middle lobe of the right lung	Adenocarcinoma	Lobectomy	26.73	2.5	261.49	1
survival	41	No	Female	68	No	II	Lower lobe of the right lung	Adenocarcinoma	Lobectomy	29.26	3.18	261.45	1
death	23	Yes	Male	55	No	IIIA	Upper lobe of the left lung	Adenocarcinoma	Segmental lung resection	25.59	6.03	260.81	2
death	23	Yes	Male	62	Yes	II	Lower lobe of the left lung	SqCC	Lobectomy	26.14	3.29	260.75	1
survival	51	No	Female	60	No	IIIA	Lower lobe of the left lung	Adenocarcinoma	Lobectomy	25.28	3.2	260.28	1
death	37	Yes	Male	46	No	I	Lower lobe of the left lung	Adenocarcinoma	Lobectomy	22.59	5.02	259.68	2
survival	60	No	Female	72	No	I	Upper lobe of the right lung	Adenocarcinoma	Lobectomy	22.66	2.84	258.89	1
death	46	No	Female	55	No	II	Middle lobe of the right lung	Adenocarcinoma	Segmental lung resection	29.56	4.59	258.55	2
survival	52	No	Female	44	No	I	Lower lobe of the left lung	Adenocarcinoma	Lobectomy	26.74	2.98	257.12	1
survival	41	Yes	Male	60	No	I	Upper lobe of the right lung	Adenocarcinoma	Lobectomy	19.35	2.56	256.86	1
survival	60	No	Male	62	No	I	Upper lobe of the left lung	Adenocarcinoma	Wedge resection	26.49	2.16	255.35	1
survival	46	No	Female	51	No	I	Middle lobe of the right lung	Adenocarcinoma	Lobectomy	36.98	3.96	255.2	2
survival	35	No	Female	58	Yes	I	Upper lobe of the right lung	Adenocarcinoma	Lobectomy	26.84	4.44	254.48	2
survival	41	No	Male	67	No	IIIA	Upper lobe of the right lung	Adenocarcinoma	Lobectomy	25	3.34	252.5	1
death	48	No	Female	47	Yes	I	Upper lobe of the right lung	SqCC	Lobectomy	26.31	4.29	250.84	2
death	25	Yes	Male	52	Yes	IIIA	Upper lobe of the left lung	Adenocarcinoma	Lobectomy	28.18	4.12	250.47	2
survival	39	Yes	Male	62	No	II	Lower lobe of the left lung	Adenocarcinoma	Sleeve resection	21.94	2.25	249.18	1
survival	42	No	Male	68	Yes	I	Upper lobe of the left lung	Adenocarcinoma	Lobectomy	25.79	2.66	249.17	1
survival	42	Yes	Male	64	No	I	Upper lobe of the right lung	Adenocarcinoma	Wedge resection	18.74	2.67	249.13	1
death	30	No	Female	54	No	I	Upper lobe of the right lung	Adenocarcinoma	Lobectomy	22.86	4.4	248.63	2
survival	47	No	Female	76	No	I	Upper lobe of the right lung	Adenocarcinoma	Wedge resection	26.4	3.69	245.3	1
survival	59	No	Female	56	No	II	Upper lobe of the left lung	Adenocarcinoma	Lobectomy	28.17	2.45	245.18	1
survival	46	No	Female	52	No	I	Upper lobe of the right lung	Adenocarcinoma	Lobectomy	25.61	3.63	243.61	1
survival	51	No	Male	63	No	I	Lower lobe of the right lung	Adenocarcinoma	Lobectomy	23.38	3.12	242.32	1
survival	43	Yes	Male	57	No	II	Lower lobe of the left lung	Adenocarcinoma	Lobectomy	26.5	3.39	241.84	1
death	41	Yes	Male	63	No	IIIA	Upper lobe of the right lung	Adenocarcinoma	Lobectomy	26.7	3.14	240.38	1
survival	61	No	Female	60	No	II	Upper lobe of the left lung	Adenocarcinoma	Wedge resection	23.84	2.4	239.04	1
death	22	No	Male	65	No	I	Upper lobe of the left lung	SqCC	Lobectomy	24.93	3.17	236.88	1
death	24	No	Female	57	Yes	I	Lower lobe of the left lung	SqCC	Lobectomy	26.4	4.95	235.66	2
survival	41	No	Female	58	No	I	Upper lobe of the left lung	SqCC	Lobectomy	27.55	3.4	235	1
survival	51	Yes	Male	59	No	II	Upper lobe of the right lung	SqCC	Lobectomy	25.26	2.62	234.89	1
survival	54	No	Male	53	Yes	I	Upper lobe of the right lung	Others	Lobectomy	22.57	2.26	234.76	1
death	23	Yes	Male	62	Yes	IIIA	Upper lobe of the left lung	Adenocarcinoma	Lobectomy	23.12	4.68	234.65	2
death	26	Yes	Male	59	Yes	I	Lower lobe of the right lung	SqCC	Lobectomy	30.04	3.9	234.48	2
survival	58	No	Female	60	No	I	Upper lobe of the right lung	Adenocarcinoma	Lobectomy	20.3	3.08	234.42	1
survival	53	Yes	Male	75	No	II	Lower lobe of the right lung	Adenocarcinoma	Lobectomy	22.36	3.89	232.29	1
survival	56	No	Female	63	No	I	Lower lobe of the left lung	Adenocarcinoma	Lobectomy	25.77	2.87	232.25	1
survival	37	No	Female	69	No	II	Upper lobe of the right lung	SqCC	Lobectomy	23.62	2.89	231.8	1
survival	50	No	Female	55	No	I	Lower lobe of the left lung	Adenocarcinoma	Lobectomy	25.15	2.89	230.29	1
survival	41	No	Female	60	No	II	Upper lobe of the right lung	Adenocarcinoma	Wedge resection	32.24	2.98	229.71	1
survival	52	No	Female	59	No	I	Lower lobe of the right lung	Adenocarcinoma	Lobectomy	25.32	3.37	228.89	1
survival	46	No	Female	51	Yes	II	Upper lobe of the left lung	Adenocarcinoma	Lobectomy	25.67	2.86	228.11	1
death	35	No	Female	56	Yes	IIIA	Upper lobe of the left lung	Adenocarcinoma	Lobectomy	22.67	4.03	226.99	2
survival	42	No	Female	45	No	I	Upper lobe of the left lung	Adenocarcinoma	Wedge resection	26.23	2.67	226.75	1
death	31	No	Female	49	Yes	II	Lower lobe of the left lung	Adenocarcinoma	Lobectomy	28.67	4.56	225.97	2
survival	43	No	Female	54	No	I	Upper lobe of the right lung	Others	Lobectomy	25.24	3.28	222.42	1
survival	37	No	Female	62	No	I	Lower lobe of the right lung	Adenocarcinoma	Lobectomy	30.08	3.15	222.33	1
survival	42	No	Female	56	No	II	Lower lobe of the right lung	Adenocarcinoma	Lobectomy	29.62	3.8	221.62	1
survival	51	No	Female	68	No	II	Upper lobe of the right lung	Adenocarcinoma	Lobectomy	29.43	4.13	221.21	2
death	10	Yes	Male	40	Yes	IIIA	Upper lobe of the right lung	Adenocarcinoma	Wedge resection	28.39	2.29	220.53	1
survival	47	Yes	Male	72	No	II	Lower lobe of the right lung	SqCC	Wedge resection	29	3.02	218.33	1
survival	44	No	Male	76	No	I	Lower lobe of the left lung	Adenocarcinoma	Lobectomy	28.32	2.93	215.47	1
survival	55	No	Female	53	No	IIIA	Lower lobe of the right lung	Adenocarcinoma	Lobectomy	17.76	5.06	215.36	2
survival	54	Yes	Male	69	No	I	Upper lobe of the left lung	Others	Lobectomy	23.36	4.53	215.27	2
survival	55	No	Female	56	No	I	Middle lobe of the right lung	Adenocarcinoma	Lobectomy	27.64	2.91	214.13	1
survival	44	Yes	Male	51	No	II	Upper lobe of the right lung	Others	Lobectomy	27.61	2.57	214.01	1
death	19	Yes	Male	66	Yes	I	Upper lobe of the left lung	Adenocarcinoma	Lobectomy	22.31	2.24	213.65	1
death	59	No	Female	71	No	I	Lower lobe of the left lung	Adenocarcinoma	Lobectomy	22.02	3.65	213.62	1
survival	57	No	Male	71	Yes	I	Lower lobe of the right lung	SqCC	Lobectomy	25.85	3.89	212.87	0
survival	58	No	Female	45	No	I	Lower lobe of the left lung	Adenocarcinoma	Wedge resection	27.14	4.09	212.86	0
survival	49	Yes	Male	66	No	I	Upper lobe of the right lung	Adenocarcinoma	Lobectomy	24.09	2.96	212.53	0
survival	46	Yes	Male	68	No	II	Lower lobe of the right lung	Adenocarcinoma	Lobectomy	28.17	2.69	211.26	0
survival	44	Yes	Male	71	No	IIIA	Upper lobe of the right lung	Adenocarcinoma	Lobectomy	25.14	2.57	208.96	0
survival	56	No	Female	72	Yes	I	Middle lobe of the right lung	Adenocarcinoma	Lobectomy	26.22	3.96	208.15	1
survival	42	No	Male	64	Yes	II	Upper lobe of the right lung	Adenocarcinoma	Lobectomy	32.58	3.5	207.67	0
survival	53	No	Female	67	No	I	Lower lobe of the left lung	Adenocarcinoma	Lobectomy	27.83	3.45	207.63	0
survival	54	Yes	Male	60	No	I	Lower lobe of the left lung	Adenocarcinoma	Lobectomy	28.67	2.95	207.58	0
survival	54	No	Female	34	No	I	Lower lobe of the right lung	Adenocarcinoma	Lobectomy	24.77	2.66	207.56	0
survival	44	Yes	Male	53	No	I	Upper lobe of the right lung	Adenocarcinoma	Lobectomy	30.76	3.29	207.36	0
survival	53	No	Male	65	Yes	IIIA	Upper lobe of the left lung	Adenocarcinoma	Wedge resection	29.41	3.57	207.2	0
survival	43	Yes	Male	62	No	I	Upper lobe of the right lung	Adenocarcinoma	Lobectomy	27.96	3.59	206.34	0
survival	42	No	Male	69	No	IIIA	Upper lobe of the left lung	Adenocarcinoma	Wedge resection	28.16	4.44	205.77	1
survival	42	No	Female	38	No	I	Upper lobe of the left lung	Adenocarcinoma	Segmental lung resection	23.46	3.8	205.42	0
survival	51	No	Female	61	No	II	Upper lobe of the left lung	Adenocarcinoma	Lobectomy	26.5	2.68	205.4	0
survival	47	No	Female	59	No	I	Lower lobe of the right lung	Adenocarcinoma	Lobectomy	31.39	3.57	204.06	0
survival	43	No	Female	33	No	I	Upper lobe of the left lung	Adenocarcinoma	Segmental lung resection	26	2.98	203.13	0
survival	38	Yes	Male	59	No	II	Upper lobe of the right lung	Adenocarcinoma	Segmental lung resection	24.23	2.34	203.07	0
survival	47	No	Female	50	No	IIIA	Upper lobe of the right lung	Adenocarcinoma	Wedge resection	26.78	3.25	202.94	0
survival	42	Yes	Male	60	No	I	Upper lobe of the right lung	Adenocarcinoma	Lobectomy	20.86	3.65	202.78	0
survival	52	No	Female	62	No	II	Upper lobe of the right lung	Adenocarcinoma	Wedge resection	28.69	3.55	202.61	0
survival	53	Yes	Male	70	Yes	I	Lower lobe of the left lung	Adenocarcinoma	Wedge resection	22.84	3.35	202.52	0
survival	52	Yes	Male	56	Yes	I	Upper lobe of the right lung	Adenocarcinoma	Lobectomy	28.6	2.91	202.12	0
survival	42	No	Male	61	No	I	Upper lobe of the right lung	Adenocarcinoma	Segmental lung resection	22.62	3.18	201.51	0
survival	49	No	Female	43	No	I	Upper lobe of the right lung	Adenocarcinoma	Lobectomy	23.15	1.84	200.78	0
survival	51	No	Female	63	Yes	II	Upper lobe of the right lung	Adenocarcinoma	Lobectomy	29.21	2.9	200.29	0
survival	58	Yes	Male	57	No	I	Lower lobe of the right lung	Adenocarcinoma	Lobectomy	28.93	2.71	200.22	1
survival	55	No	Female	49	No	I	Lower lobe of the right lung	Adenocarcinoma	Lobectomy	20.96	2.83	199.61	0
survival	53	Yes	Male	75	Yes	I	Lower lobe of the right lung	Adenocarcinoma	Lobectomy	26.33	2.79	198.59	0
survival	53	No	Female	59	No	I	Upper lobe of the right lung	Adenocarcinoma	Segmental lung resection	26.95	3.63	198.17	0
survival	38	No	Female	51	No	II	Upper lobe of the left lung	Adenocarcinoma	Lobectomy	19.88	2.43	197.99	0
survival	50	No	Female	62	No	II	Upper lobe of the left lung	SqCC	Lobectomy	23.44	2.75	197.65	0
survival	51	No	Female	57	No	I	Upper lobe of the right lung	Adenocarcinoma	Lobectomy	20.35	3.43	196.98	0
survival	58	No	Female	41	No	I	Lower lobe of the left lung	Adenocarcinoma	Wedge resection	25.1	2.83	196.57	0
survival	57	Yes	Male	52	No	I	Lower lobe of the left lung	SqCC	Lobectomy	25.73	3.08	194.33	0
death	55	Yes	Male	72	Yes	I	Upper lobe of the left lung	Adenocarcinoma	Lobectomy	24.4	3.68	191.62	0
survival	49	No	Female	65	No	II	Lower lobe of the left lung	Adenocarcinoma	Lobectomy	22.41	2.41	191.14	0
survival	43	No	Male	73	No	I	Upper lobe of the right lung	Adenocarcinoma	Lobectomy	23.11	8.14	190.82	1
survival	50	Yes	Male	61	No	I	Upper lobe of the right lung	Adenocarcinoma	Lobectomy	26.87	3.76	190.82	1
survival	38	Yes	Male	64	No	IIIA	Upper lobe of the right lung	Adenocarcinoma	Lobectomy	29.39	3.03	190.79	0
death	49	No	Female	68	No	I	Upper lobe of the right lung	Adenocarcinoma	Lobectomy	22.81	4.06	189.65	1
survival	56	No	Female	65	No	II	Upper lobe of the right lung	Adenocarcinoma	Lobectomy	24.97	3.76	189.5	0
survival	54	No	Female	61	No	I	Upper lobe of the left lung	Adenocarcinoma	Lobectomy	26.19	3.15	189.14	0
survival	40	No	Female	56	No	I	Lower lobe of the left lung	Adenocarcinoma	Lobectomy	24.61	3.77	188.46	0
survival	45	Yes	Male	62	No	I	Upper lobe of the left lung	Adenocarcinoma	Wedge resection	27.74	2.89	185.83	0
survival	55	Yes	Male	73	No	I	Upper lobe of the right lung	Adenocarcinoma	Segmental lung resection	26.08	3.26	185.37	0
survival	42	No	Female	58	No	I	Lower lobe of the right lung	Adenocarcinoma	Lobectomy	25.08	2.18	184.86	0
survival	51	No	Male	58	Yes	II	Middle lobe of the right lung	Others	Lobectomy	27	2.44	183.9	0
survival	37	Yes	Male	68	No	I	Upper lobe of the left lung	Adenocarcinoma	Wedge resection	24.22	2.87	183.73	0
survival	38	Yes	Male	72	No	I	Lower lobe of the left lung	Adenocarcinoma	Lobectomy	24.51	3.03	182.84	0
survival	56	Yes	Male	63	No	I	Lower lobe of the left lung	Others	Lobectomy	22.21	3.29	182.41	0
survival	44	Yes	Male	57	No	I	Upper lobe of the left lung	Adenocarcinoma	Lobectomy	26.71	3.39	182.15	0
survival	56	No	Female	66	No	II	Lower lobe of the left lung	SqCC	Lobectomy	27.14	3.69	178.09	0
survival	60	No	Female	63	No	I	Lower lobe of the left lung	Adenocarcinoma	Lobectomy	23.1	2.71	177.6	0
survival	57	No	Female	67	No	II	Lower lobe of the left lung	Adenocarcinoma	Lobectomy	20.83	3.82	176.67	0
survival	49	Yes	Male	69	No	IIIA	Upper lobe of the right lung	Adenocarcinoma	Lobectomy	23.51	3.15	175.86	0
survival	55	Yes	Male	52	Yes	II	Lower lobe of the left lung	Adenocarcinoma	Wedge resection	26.64	3.37	175.58	0
survival	51	Yes	Male	57	No	I	Upper lobe of the right lung	Adenocarcinoma	Lobectomy	23.09	3.45	175.23	0
survival	55	No	Male	57	Yes	II	Upper lobe of the left lung	Adenocarcinoma	Wedge resection	27.89	3.2	174.88	0
death	13	No	Female	72	Yes	I	Lower lobe of the right lung	Adenocarcinoma	Lobectomy	28.3	8.03	173.65	1
survival	54	Yes	Male	67	No	I	Upper lobe of the right lung	SqCC	Lobectomy	23.39	3.45	171.34	0
survival	55	No	Female	59	No	IIIA	Upper lobe of the left lung	Adenocarcinoma	Segmental lung resection	25.78	3.06	171.2	0
survival	49	No	Female	52	No	II	Upper lobe of the left lung	SqCC	Lobectomy	25.9	3.18	169.37	0
survival	43	No	Female	60	No	I	Upper lobe of the left lung	Adenocarcinoma	Lobectomy	22.68	3.18	169.37	0
survival	47	No	Female	48	No	I	Upper lobe of the right lung	Adenocarcinoma	Lobectomy	31.56	3.24	169.14	0
survival	41	Yes	Male	48	No	I	Middle lobe of the right lung	Adenocarcinoma	Segmental lung resection	24.01	2.53	167.67	0
survival	51	No	Female	59	Yes	IIIA	Upper lobe of the left lung	Adenocarcinoma	Wedge resection	27.66	3.82	167.55	0
survival	56	No	Female	74	No	I	Middle lobe of the right lung	Adenocarcinoma	Lobectomy	21.48	2.79	167.16	0
survival	55	No	Male	65	No	I	Upper lobe of the right lung	Adenocarcinoma	Lobectomy	18.42	4.22	167.08	1
survival	44	Yes	Male	66	Yes	I	Upper lobe of the right lung	Adenocarcinoma	Lobectomy	27.08	3.34	166.38	0
survival	45	No	Male	61	No	I	Middle lobe of the right lung	Adenocarcinoma	Wedge resection	28.12	2.56	165.77	0
survival	38	Yes	Male	60	No	I	Lower lobe of the right lung	Adenocarcinoma	Lobectomy	26.45	2.48	163.76	0
survival	54	No	Female	59	No	I	Upper lobe of the right lung	Adenocarcinoma	Lobectomy	20.76	3.2	162.39	0
survival	54	No	Female	61	No	II	Upper lobe of the right lung	Adenocarcinoma	Lobectomy	21.1	2.21	161.67	0
survival	50	Yes	Male	66	No	I	Lower lobe of the right lung	Adenocarcinoma	Lobectomy	28.28	4.2	161.42	0
survival	56	Yes	Male	76	No	IIIA	Lower lobe of the right lung	Adenocarcinoma	Lobectomy	23.95	7.19	160.48	1
survival	46	Yes	Male	76	No	I	Upper lobe of the right lung	Adenocarcinoma	Lobectomy	27.68	3.96	160.14	1
survival	46	No	Male	62	No	II	Lower lobe of the left lung	Adenocarcinoma	Wedge resection	28.54	2.65	159.94	0
survival	51	No	Female	55	No	I	Lower lobe of the right lung	Adenocarcinoma	Wedge resection	21.91	3.07	158.7	0
death	53	No	Male	62	No	II	Lower lobe of the right lung	SqCC	Lobectomy	18.62	4.04	157.18	2
survival	39	Yes	Male	52	No	I	Upper lobe of the right lung	Adenocarcinoma	Lobectomy	29.39	2.89	156.89	0
survival	55	No	Male	58	No	I	Lower lobe of the right lung	Adenocarcinoma	Lobectomy	28.08	3.06	155.87	0
survival	39	No	Female	53	No	I	Upper lobe of the right lung	Adenocarcinoma	Lobectomy	23.59	2.85	155.4	0
survival	56	No	Female	73	No	I	Lower lobe of the left lung	SqCC	Lobectomy	20.82	2.79	155.39	0
survival	44	No	Female	66	Yes	I	Lower lobe of the left lung	SqCC	Sleeve resection	26.49	1.84	154.24	0
survival	46	Yes	Male	63	No	I	Lower lobe of the left lung	SqCC	Lobectomy	21.36	2.35	153.61	0
survival	49	No	Male	68	No	IIIA	Upper lobe of the right lung	Adenocarcinoma	Lobectomy	22.63	3	153.11	0
survival	51	No	Female	58	No	I	Lower lobe of the right lung	Adenocarcinoma	Lobectomy	21.72	2.33	152.13	0
survival	38	No	Male	64	No	I	Upper lobe of the right lung	Adenocarcinoma	Wedge resection	27	2.5	151.99	0
survival	51	Yes	Male	74	No	IIIA	Upper lobe of the right lung	Adenocarcinoma	Lobectomy	24.69	3.63	151.06	0
survival	39	No	Female	67	Yes	I	Middle lobe of the right lung	Adenocarcinoma	Lobectomy	26.45	4.31	143.69	1
survival	43	No	Female	67	Yes	I	Upper lobe of the right lung	Others	Lobectomy	31.91	4.03	139.12	1
survival	38	No	Male	72	Yes	II	Upper lobe of the right lung	Adenocarcinoma	Lobectomy	23.66	3.15	136.67	0
survival	51	Yes	Male	68	Yes	II	Lower lobe of the right lung	Adenocarcinoma	Lobectomy	28.03	3.77	136.05	0
survival	54	No	Female	58	No	I	Upper lobe of the right lung	SqCC	Lobectomy	22.83	2.72	135.51	0
survival	54	Yes	Male	53	No	I	Upper lobe of the right lung	Adenocarcinoma	Lobectomy	24.7	3.32	132.22	0
survival	42	No	Male	55	No	I	Upper lobe of the right lung	Adenocarcinoma	Wedge resection	33.05	2.51	132.15	0
survival	52	Yes	Male	59	No	IIIA	Upper lobe of the right lung	Adenocarcinoma	Segmental lung resection	24.62	2.28	128.09	0
survival	45	No	Female	73	No	I	Lower lobe of the right lung	Adenocarcinoma	Wedge resection	24.78	2.83	127.65	0
survival	41	No	Male	66	No	I	Lower lobe of the left lung	Adenocarcinoma	Lobectomy	21.14	4.44	123.68	1
survival	38	Yes	Male	67	No	I	Upper lobe of the right lung	Adenocarcinoma	Lobectomy	21.51	3.7	119.85	0
